# Supplementary material for: Influence of warm acupuncture on gut microbiota and metabolites in rats with insomnia induced by PCPA
Source: PLoS One. 2022 Apr 28;17(4):e0267843. doi: 10.1371/journal.pone.0267843 (PMC9049555; doi:10.1371/journal.pone.0267843)
Supplement: S1 Table — (XLSX) [file pone.0267843.s001.xlsx]

## Sheet: Sheet1
sample_name	read_length	rawData_size	NBase_percent	ployBase_percent	lowQuality_percent	cleanData_size	dataUtilizationRatio_percent	rawReads_num	cleanReads_num	removePrimerReads_num	readUtilizationRatio_percent
Control-1	299:293	39.52	0.051	0.001	1.772	37.5	94.89	72033*2	69263*2	69263*2	96.15
Control-2	294:293	40.02	0.044	0.001	2.17	37.5	93.71	73600*2	70198*2	70198*2	95.38
Control-3	299:300	39.01	0.03	0.001	1.234	37.5	96.13	70314*2	68237*2	68237*2	97.05
Control-4	294:300	39.22	0.022	0.001	1.469	37.5	95.61	71316*2	68968*2	68968*2	96.71
Control-5	299:299	39.18	0.022	0.001	1.405	37.5	95.72	70737*2	68471*2	68471*2	96.8
Control-6	294:299	39.62	0.026	0.002	1.73	37.5	94.66	72199*2	69386*2	69386*2	96.1
Control-7	298:298	39.19	0.05	0.001	1.431	37.5	95.69	71015*2	68647*2	68647*2	96.67
Control-8	293:298	39.42	0.031	0.001	1.659	37.5	95.13	72123*2	69381*2	69381*2	96.2
Model-1	298:300	39.05	0.025	0.0	1.269	37.5	96.02	70448*2	68373*2	68373*2	97.05
Model-2	293:300	39.14	0.024	0.001	1.361	37.5	95.81	71273*2	69058*2	69058*2	96.89
Model-3	298:299	39.37	0.041	0.0	1.54	37.5	95.26	71207*2	68678*2	68678*2	96.45
Model-4	293:299	39.77	0.032	0.003	1.93	37.5	94.28	72617*2	69525*2	69525*2	95.74
Model-5	297:298	39.22	0.039	0.001	1.448	37.5	95.63	71245*2	68791*2	68791*2	96.56
Model-6	297:293	39.78	0.049	0.001	1.963	37.5	94.26	72768*2	69654*2	69654*2	95.72
Model-7	300:293	39.99	0.022	0.003	2.236	37.5	93.78	72824*2	69351*2	69351*2	95.23
Model-8	297:300	39.14	0.027	0.002	1.381	37.5	95.8	70787*2	68523*2	68523*2	96.8
Treatment-1	300:299	39.35	0.047	0.001	1.551	37.5	95.31	71016*2	68466*2	68466*2	96.41
Treatment-2	296:298	39.41	0.036	0.001	1.641	37.5	95.15	71723*2	69033*2	69033*2	96.25
Treatment-3	300:298	39.31	0.03	0.001	1.553	37.5	95.4	71090*2	68509*2	68509*2	96.37
Treatment-4	296:293	39.99	0.024	0.002	2.209	37.5	93.78	73277*2	69887*2	69887*2	95.37
Treatment-5	299:293	39.67	0.043	0.002	1.827	37.5	94.54	72302*2	69378*2	69378*2	95.96
Treatment-6	296:300	39.09	0.021	0.001	1.348	37.5	95.94	70810*2	68604*2	68604*2	96.88
Treatment-7	299:300	39.07	0.025	0.001	1.375	37.5	95.98	70411*2	68192*2	68192*2	96.85
Treatment-8	296:299	39.4	0.031	0.001	1.58	37.5	95.19	71544*2	68953*2	68953*2	96.38
