# Supplementary material for: Influence of warm acupuncture on gut microbiota and metabolites in rats with insomnia induced by PCPA
Source: PLoS One. 2022 Apr 28;17(4):e0267843. doi: 10.1371/journal.pone.0267843 (PMC9049555; doi:10.1371/journal.pone.0267843)
Supplement: S2 Table — (XLSX) [file pone.0267843.s002.xlsx]

## Sheet: Sheet1
sample_name	tag_num	otu_num
Control-1	55344	18
Control-2	54506	35
Control-3	48598	36
Control-4	52960	112
Control-5	57475	52
Control-6	54653	133
Control-7	56779	93
Control-8	53693	80
Model-1	52535	29
Model-2	49655	30
Model-3	57813	131
Model-4	52510	38
Model-5	56607	32
Model-6	61545	67
Model-7	53606	14
Model-8	50964	21
Treatment-1	55609	27
Treatment-2	56836	46
Treatment-3	55295	30
Treatment-4	57374	83
Treatment-5	52155	23
Treatment-6	56937	43
Treatment-7	55564	37
Treatment-8	53670	24
