# Supplementary material for: Influence of warm acupuncture on gut microbiota and metabolites in rats with insomnia induced by PCPA
Source: PLoS One. 2022 Apr 28;17(4):e0267843. doi: 10.1371/journal.pone.0267843 (PMC9049555; doi:10.1371/journal.pone.0267843)
Supplement: S3 Table — (XLSX) [file pone.0267843.s003.xlsx]

## Sheet: 代谢物定量定性信息总表 (1)
Metabolite ID	Fold Change	P_Value	Sample	Name	Formula	Molecular Weight	Label
4.279_339.0954	0.2281	0.015	Model:Control	5-methoxy-1h-indol-6-yl î²-d-glucopyranosiduronic acid	C15 H17 N O8	339.095	down
0.731_157.1104	0.2548	0.0037	Model:Control	Tranexamic acid	C8 H15 N O2	157.11	down
7.514_615.1696	0.2587	0.0124	Model:Control	NA	C41 H21 N5 O2	615.17	down
1.536_262.0144	0.3744	0.002	Model:Control	Homovanillic acid sulfate	C9 H10 O7 S	262.014	down
1.536_217.9879	0.4049	0.0018	Model:Control	Sulfosalicylic acid	C7 H6 O6 S	217.988	down
1.516_261.0062	0.4122	0.0022	Model:Control	NA	C7 H9 N3 O4 P2	261.006	down
4.083_146.0482	0.4144	0.036	Model:Control	Th9185000	C8 H6 N2 O	146.048	down
9.014_314.2244	0.4173	0.0058	Model:Control	Progesterone	C21 H30 O2	314.224	down
7.252_767.5314	0.4688	0.0431	Model:Control	NA	C43 H80 N O4 P3	767.531	down
7.254_772.4869	0.4882	0.0422	Model:Control	NA	C40 H75 N2 O6 P3	772.487	down
3.308_201.0792	0.4901	0.0367	Model:Control	Carbaryl	C12 H11 N O2	201.079	down
9.017_354.2169	0.5104	0.0059	Model:Control	NA	C18 H30 N2 O5	354.217	down
7.253_431.1718	0.5108	0.0379	Model:Control	NA	C21 H34 Cl N O2 S2	431.172	down
9.015_344.2326	0.5224	0.0164	Model:Control	Lamtidine	C18 H28 N6 O	344.233	down
7.257_375.2522	0.5294	0.0345	Model:Control	NA	C21 H33 N3 O3	375.252	down
7.259_434.3257	0.58	0.0407	Model:Control	NA	C23 H46 O7	434.326	down
7.258_420.3101	0.6011	0.0363	Model:Control	NA	C21 H45 N2 O4 P	420.31	down
0.662_147.0532	0.6179	0.009	Model:Control	L-glutamic acid	C5 H9 N O4	147.053	down
4.735_173.1053	0.6221	0.0197	Model:Control	N-acetyl-l-leucine	C8 H15 N O3	173.105	down
9.602_325.298	0.6395	0.0247	Model:Control	Oleoylethanolamide	C20 H39 N O2	325.298	down
9.529_299.2824	0.6503	0.0174	Model:Control	Threo-sphingosine, (-)-	C18 H37 N O2	299.282	down
6.383_572.3317	0.6675	0.0411	Model:Control	NA	C22 H49 N6 O9 P	572.332	down
8.917_90.047	0.671	0.0489	Model:Control	NA	C7 H6	90.047	down
3.595_218.1057	0.6765	0.0316	Model:Control	N-acetylserotonin	C12 H14 N2 O2	218.106	down
0.66_191.0171	0.6778	0.0264	Model:Control	NA	C4 H5 N3 O6	191.017	down
9.128_332.2328	0.6778	0.0445	Model:Control	NA	C17 H28 N6 O	332.233	down
8.913_387.1628	0.7017	0.0246	Model:Control	NA	C28 H21 N O	387.163	down
6.417_587.0072	0.7255	0.0287	Model:Control	NA	C16 H18 N3 O17 P S	587.007	down
0.597_342.0177	0.7378	0.0224	Model:Control	NA	C8 H10 N2 O13	342.018	down
9.015_290.2245	0.7817	0.0109	Model:Control	5α-dihydrotestosterone	C19 H30 O2	290.224	down
0.644_168.9786	0.806	0.0091	Model:Control	NA	C H3 N3 O5 S	168.979	down
0.688_202.1427	1.2052	0.0067	Model:Control	N,n-dimethylarginine	C8 H18 N4 O2	202.143	up
3.218_195.0896	1.2408	0.0404	Model:Control	Metirosine	C10 H13 N O3	195.09	up
9.636_563.5458	1.2785	0.0345	Model:Control	NA	NA	563.546	up
9.884_283.2871	1.3078	0.0319	Model:Control	Amide c18	C18 H37 N O	283.287	up
9.918_333.275	1.3383	0.0263	Model:Control	NA	C15 H35 N5 O3	333.275	up
8.79_357.3604	1.3695	0.0161	Model:Control	NA	C22 H47 N O2	357.36	up
0.716_111.0433	1.3761	0.0119	Model:Control	Cytosine	C4 H5 N3 O	111.043	up
9.559_532.4949	1.3852	0.0163	Model:Control	NA	C28 H65 N6 O P	532.495	up
1.35_100.0162	1.4167	0.0471	Model:Control	Succinic anhydride	C4 H4 O3	100.016	up
2.742_281.1124	1.4351	0.0403	Model:Control	1-methyladenosine	C11 H15 N5 O4	281.112	up
6.976_258.1256	1.5192	0.0246	Model:Control	Pelubiprofen	C16 H18 O3	258.126	up
0.716_249.0726	1.5384	0.0046	Model:Control	NA	C7 H15 N5 O S2	249.073	up
0.744_315.7691	1.5682	0.0177	Model:Control	NA	NA	315.769	up
9.926_376.2352	1.5833	0.0333	Model:Control	NA	C21 H32 N2 O4	376.235	up
6.97_163.0457	1.6458	0.0475	Model:Control	Phenethyl isothiocyanate	C9 H9 N S	163.046	up
7.508_317.2933	1.6488	0.0153	Model:Control	2-amino-1,3,4-octadecanetriol	C18 H39 N O3	317.293	up
6.973_164.0838	1.6767	0.0087	Model:Control	4-phenylbutyric acid	C10 H12 O2	164.084	up
9.825_352.2376	1.6905	0.0218	Model:Control	NA	C19 H32 N2 O4	352.238	up
6.689_245.2355	1.7263	0.0211	Model:Control	NA	C14 H31 N O2	245.236	up
4.982_196.1101	1.8865	0.0322	Model:Control	Hexyl 2-furoate	C11 H16 O3	196.11	up
9.832_374.2195	2.0692	0.0128	Model:Control	NA	C23 H35 P S	374.219	up
6.347_122.0732	2.0782	0.04	Model:Control	Phenylethyl alcohol	C8 H10 O	122.073	up
8.474_329.3293	2.1215	0.0222	Model:Control	NA	C20 H43 N O2	329.329	up
6.975_279.1552	2.1625	0.0417	Model:Control	NA	C9 H21 N5 O5	279.155	up
6.455_234.1233	2.2366	0.0115	Model:Control	NA	C10 H14 N6 O	234.123	up
8.061_301.298	2.2557	0.0288	Model:Control	Sphinganine	C18 H39 N O2	301.298	up
6.366_226.1206	2.3306	0.0392	Model:Control	Butopyronoxyl	C12 H18 O4	226.121	up
6.395_208.1101	2.4001	0.0269	Model:Control	Asarone	C12 H16 O3	208.11	up
0.81_83.0372	2.5011	0.0462	Model:Control	NA	C4 H5 N O	83.0372	up
7.823_459.2622	2.8032	0.0228	Model:Control	Militarinone a	C26 H37 N O6	459.262	up
5.925_284.0684	2.8192	0.0238	Model:Control	Biochanin a	C16 H12 O5	284.068	up
5.491_164.0686	3.9864	0.0326	Model:Control	2-deoxy-d-glucose	C6 H12 O5	164.069	up
7.821_473.2779	4.1136	0.023	Model:Control	NA	C28 H35 N5 O2	473.278	up
7.827_134.0732	4.2623	0.0172	Model:Control	4-ethylbenzaldehyde	C9 H10 O	134.073	up
8.552_355.345	4.2956	0.0169	Model:Control	Arachidoyl ethanolamide	C22 H45 N O2	355.345	up
7.826_118.0784	4.6013	0.0359	Model:Control	Indane	C9 H10	118.078	up
7.827_294.1103	5.373	0.027	Model:Control	Tutin	C15 H18 O6	294.11	up
5.492_298.1416	5.3859	0.0288	Model:Control	Nialamide	C16 H18 N4 O2	298.142	up
7.819_514.1291	6.247	0.0231	Model:Control	NA	C22 H22 N6 O7 S	514.129	up
4.665_265.9878	6.741	0.0032	Model:Control	NA	C7 H4 N6 O2 P2	265.988	up
8.621_357.9727	6.9597	0.0421	Model:Control	NA	C13 H3 N4 O7 P	357.973	up
5.494_320.1236	7.8301	0.0324	Model:Control	NA	C13 H16 N6 O4	320.124	up
8.064_345.3239	10.3135	0.0398	Model:Control	NA	C20 H43 N O3	345.324	up
6.727_289.2617	10.7333	0.009	Model:Control	NA	C16 H35 N O3	289.262	up
7.603_473.278	13.9385	0.042	Model:Control	NA	C27 H39 N O6	473.278	up
7.516_361.3196	16.1149	0.012	Model:Control	NA	C20 H43 N O4	361.32	up
5.497_217.2043	17.2796	0.0238	Model:Control	NA	C12 H27 N O2	217.204	up
7.828_850.3918	19.3824	0.0343	Model:Control	NA	C47 H65 O8 P3	850.392	up
7.615_436.1863	21.5408	0.0331	Model:Control	NA	C23 H35 O2 P3	436.186	up
5.614_261.2304	27.896	0.009	Model:Control	NA	C14 H31 N O3	261.23	up
8.294_436.1862	49.3632	0.0381	Model:Control	NA	C22 H24 N6 O4	436.186	up
3.943_118.0658	150.543	0	Model:Control	NA	NA	118.066	up
3.947_153.0346	158.291	0	Model:Control	NA	C8 H8 Cl N	153.035	up
3.943_136.0081	159.224	0	Model:Control	NA	C8 H5 Cl	136.008	up
3.944_182.0136	179.207	0	Model:Control	NA	C9 H7 Cl O2	182.014	up
3.978_361.093	186.858	0	Model:Control	NA	C15 H20 Cl N O7	361.093	up
3.942_140.0031	226.335	0	Model:Control	Benzoyl chloride	C7 H5 Cl O	140.003	up
