# Supplementary material for: Influence of warm acupuncture on gut microbiota and metabolites in rats with insomnia induced by PCPA
Source: PLoS One. 2022 Apr 28;17(4):e0267843. doi: 10.1371/journal.pone.0267843 (PMC9049555; doi:10.1371/journal.pone.0267843)
Supplement: S4 Table — (XLSX) [file pone.0267843.s004.xlsx]

## Sheet: 代谢物定量定性信息总表
Metabolite ID	Fold Change	P_Value	VIP	Sample	Name	Formula	Molecular Weight	Label
8.358_431.3035	0.1125	0.0143	2.3333	Treatment:Model	NA	C26 H41 N O4	431.303	down
5.925_284.0684	0.3564	0.0242	2.4712	Treatment:Model	Biochanin a	C16 H12 O5	284.068	down
8.198_373.2698	0.4041	0.037	2.5233	Treatment:Model	NA	C17 H35 N5 O4	373.27	down
6.395_208.1101	0.451	0.0383	1.5668	Treatment:Model	Asarone	C12 H16 O3	208.11	down
9.346_398.3186	0.4578	0.0273	1.8375	Treatment:Model	Calicoferol e	C27 H42 O2	398.319	down
3.372_175.0668	0.4644	0.0486	1.4223	Treatment:Model	NA	C7 H13 N O2 S	175.067	down
8.782_260.2139	0.4974	0.0251	1.322	Treatment:Model	NA	C18 H28 O	260.214	down
6.673_248.1413	0.5854	0.0404	1.2875	Treatment:Model	Amiloxate	C15 H20 O3	248.141	down
9.71_324.2039	0.5885	0.0419	1.3377	Treatment:Model	NA	C17 H28 N2 O4	324.204	down
1.35_100.0162	0.6482	0.0117	1.5438	Treatment:Model	Succinic anhydride	C4 H4 O3	100.016	down
3.778_142.0996	0.6889	0.0041	1.4848	Treatment:Model	2347	C8 H14 O2	142.1	down
9.714_318.1869	0.7043	0.0326	1.0874	Treatment:Model	NA	C16 H32 O2 P2	318.187	down
6.138_484.279	0.7203	0.0169	1.3662	Treatment:Model	3-({[(2s)-2,3-dihydroxypropoxy](hydroxy)phosphoryl}oxy)-2-hydroxypropyl palmitate	C22 H45 O9 P	484.279	down
4.422_98.0733	0.7384	0.0061	1.2775	Treatment:Model	Cyclohexanone	C6 H10 O	98.0733	down
6.091_140.0475	0.7478	0.0222	1.0774	Treatment:Model	Ethyl maltol	C7 H8 O3	140.048	down
4.423_80.0627	0.749	0.0068	1.2511	Treatment:Model	NA	C6 H8	80.0627	down
0.697_265.8421	0.7495	0.0277	1.1001	Treatment:Model	NA	C2 H Cl O5 P2 S2	265.842	down
6.657_108.094	0.7898	0.0295	1.2116	Treatment:Model	4-vinylcyclohexene	C8 H12	108.094	down
4.422_144.0788	0.7944	0.0242	1.0754	Treatment:Model	2442	C7 H12 O3	144.079	down
4.425_126.0682	0.7973	0.0285	1.0822	Treatment:Model	1-cyclohexenecarboxylic acid	C7 H10 O2	126.068	down
10.061_323.3187	1.3971	0.0227	1.0259	Treatment:Model	1-(14-methylhexadecanoyl)pyrrolidine	C21 H41 N O	323.319	up
3.308_201.0792	1.4148	0.0498	1.7275	Treatment:Model	Carbaryl	C12 H11 N O2	201.079	up
10.012_318.2916	1.4758	0.0403	1.1488	Treatment:Model	NA	C22 H38 O	318.292	up
0.654_150.0407	1.486	0.011	1.4145	Treatment:Model	NA	NA	150.041	up
6.79_256.2151	1.4916	0.0103	1.1392	Treatment:Model	NA	C14 H28 N2 O2	256.215	up
9.602_325.298	1.5157	0.0406	1.1313	Treatment:Model	Oleoylethanolamide	C20 H39 N O2	325.298	up
10.278_363.3499	1.571	0.0348	1.125	Treatment:Model	NA	C24 H45 N O	363.35	up
4.885_475.2647	1.5883	0.005	1.3199	Treatment:Model	NA	C18 H42 N3 O9 P	475.265	up
10.004_300.2821	1.6071	0.0361	1.2399	Treatment:Model	NA	C22 H36	300.282	up
4.979_607.7421	1.6244	0.0048	1.5783	Treatment:Model	NA	NA	607.742	up
4.979_608.2446	1.6475	0.0102	1.4119	Treatment:Model	NA	C26 H44 N2 O10 S2	608.245	up
1.516_261.0062	1.8461	0.0124	1.525	Treatment:Model	NA	C7 H9 N3 O4 P2	261.006	up
10.001_253.2405	1.8555	0.04	1.5584	Treatment:Model	NA	C16 H31 N O	253.24	up
4.985_859.4655	1.9503	0.03	1.7207	Treatment:Model	NA	C33 H75 N5 O16 P2	859.466	up
1.536_217.9879	2.0718	0.0373	1.3019	Treatment:Model	Sulfosalicylic acid	C7 H6 O6 S	217.988	up
